# Supplementary material for: Eyes-state-dependent alterations of magnetoencephalographic connectivity associated with delayed recall in Alzheimer’s disease via graph theory approach
Source: Front Psychiatry. 2023 Oct 24;14:1272120. doi: 10.3389/fpsyt.2023.1272120 (PMC10628524; doi:10.3389/fpsyt.2023.1272120)
Supplement: Supplementary file 1 [file Table_1.XLSX]

## Sheet: Supplementary table 1
Supplementary table 1: Demographics, clinical characteristics, and cognitive test scores of patients with Alzheimer’s disease
	AD under ChEI medication (N=7)	AD without ChEI medication(N=11)	T or χ2	p
Demographics
Sex (Male/Female)	5/2	6/5	0.51	0.474
Age	72.2 (6.6)	71.5 (6.2)	0.24	0.812
Education Years	11.8 (3.1)	11.5 (2.3)	0.31	0.757
Clinical Characteristics
Duration of Illness	1.9(1.1)	1.8 (1.2)	0.15	0.880
Cognitive test scores
MMSE	22.3(2.4)	21.8(4.3)	0.26	0.896
WMS-R Attention and Concentration Index	87.4(17.2)	88.0(16.0)	-0.01	0.944
WMS-R General Memory Index	66.7(14.1)	65.6(12.7)	0.17	0.868
WMS-R Verbal Memory Index	74.7(10.8)	67.8(11.8)	1.25	0.229
WMS-R Visual Memory Index	64.3(13.8)	69.4(15.0)	-0.72	0.481
WMS-R Delayed Recall Index	59.4 (9.1)	61.6(12.5)	-0.40	0.693
Numbers represent means (standard deviations) or counts
MMSE: Mini-Mental State Examination, WMS-R: Wechsler Memory Scale-Revised
