# Supplementary material for: Eyes-state-dependent alterations of magnetoencephalographic connectivity associated with delayed recall in Alzheimer’s disease via graph theory approach
Source: Front Psychiatry. 2023 Oct 24;14:1272120. doi: 10.3389/fpsyt.2023.1272120 (PMC10628524; doi:10.3389/fpsyt.2023.1272120)
Supplement: Supplementary file 2 [file Table_2.XLSX]

## Sheet: Supplementary Table 2
Supplementary Table 2: Linear mixed-effects model coefficients predicting characteristic path length and clustering coefficient in different frequency bands
Vs. characteristic path length
Frequency Band		Coefficient	Robust Std. Error	z	p		Effect Size
Delta	Disease Condition	0.0647351	0.0930098	0.696003	0.486427		0.174965
	Experimental Condition	0.142158	0.0650424	2.18561	0.0288439	*	0.384221
	Age	0.00833912	0.00697557	1.19548	0.231901		0.118
Theta	Disease Condition	0.00191203	0.0727793	0.0262716	0.979041		0.0067606
	Experimental Condition	-0.0173024	0.0537743	-0.321759	0.747635		-0.0611781
	Age	0.0049151	0.00499992	0.983036	0.32559		0.009
Alpha	Disease Condition	0.0164386	0.0671637	0.244755	0.806646		0.0661079
	Experimental Condition	0.01942	0.0411699	0.471704	0.637138		0.0780975
	Age	-0.00375814	0.00418625	-0.897733	0.369328		0.004
Beta	Disease Condition	0.0317863	0.0401718	0.791259	0.428793		0.24254
	Experimental Condition	-0.00404907	0.0161205	-0.251176	0.801678		-0.0308957
	Age	-0.00447847	0.00241554	-1.85402	0.0637359		0.102
Gamma	Disease Condition	0.0490245	0.0326683	1.50068	0.133439		0.377706
	Experimental Condition	-0.0103845	0.0171677	-0.604888	0.545254		-0.0800067
	Age	-0.0052191	0.00337517	-1.54632	0.122026		0.173
Vs. Clustering coefficient
Frequency Band		Coefficient	Robust Std. Error	z	p		Effect Size
Delta	Disease Condition	0.000588366	0.0091185	0.0645244	0.948553		0.0148379
	Experimental Condition	0.0127542	0.00797133	1.60001	0.109595		0.321646
	Age	0.000821294	0.000691323	1.188	0.234832		0.143
Theta	Disease Condition	0.00592236	0.0102604	0.577206	0.5638		0.138133
	Experimental Condition	0.00557283	0.00824847	0.675619	0.499282		0.129981
	Age	-0.000290836	0.000988215	-0.294304	0.768525		0.001
Alpha	Disease Condition	-0.0022494	0.00893205	-0.251835	0.801169		-0.0603634
	Experimental Condition	-0.00689174	0.00729981	-0.944098	0.34512		-0.184942
	Age	0.000211308	0.000738978	0.285947	0.774919		0.001
Beta	Disease Condition	0.0116147	0.0084831	1.36916	0.170949		0.391048
	Experimental Condition	-0.0115943	0.00489307	-2.36953	0.0178109	*	-0.390359
	Age	-0.000884519	0.000676932	-1.30666	0.191328		0.017
Gamma	Disease Condition	0.00810288	0.00706232	1.14734	0.251241		0.28743
	Experimental Condition	0.00016512	0.00514137	0.032116	0.97438		0.00585726
	Age	-0.000578779	0.000494336	-1.17082	0.241671		0.01
