# Supplementary material for: Eyes-state-dependent alterations of magnetoencephalographic connectivity associated with delayed recall in Alzheimer’s disease via graph theory approach
Source: Front Psychiatry. 2023 Oct 24;14:1272120. doi: 10.3389/fpsyt.2023.1272120 (PMC10628524; doi:10.3389/fpsyt.2023.1272120)
Supplement: Supplementary file 3 [file Table_3.XLSX]

## Sheet: Supplementary Table 3
Supplementary Table 3: Linear mixed-effects model coefficients predicting graph metrics in different frequency bands, subgroup analysis
		Frequency band		Coefficient	Robust Std. Error	z	p		Effect size
Altzheimer’s disease under ChEI vs. Controls	Vs. Small Worldness	delta	Disease Condition	-0.0668666	0.0623822	-1.07188	0.283772		-0.274904
			Experimental Condition	-0.110565	0.0621859	-1.77798	0.0754073		-0.454559
			Age	-0.000185967	0.00485285	-0.0383212	0.969432		0
		theta	Disease Condition	-0.0300386	0.102406	-0.293329	0.769271		-0.0946916
			Experimental Condition	0.0697012	0.0715861	0.973669	0.330221		0.219721
			Age	0.00562989	0.00640678	0.87874	0.379542		0.01
		alpha	Disease Condition	-0.0419833	0.0988124	-0.424878	0.670925		-0.140445
			Experimental Condition	0.0520479	0.0503746	1.03322	0.301502		0.174114
			Age	0.0109099	0.00638886	1.70765	0.0877014		0.019
		beta	Disease Condition	-0.0744358	0.104359	-0.713264	0.475682		-0.239069
			Experimental Condition	0.0242806	0.0399918	0.607139	0.543759		0.077983
			Age	0.0142577	0.00640463	2.22616	0.0260034	*	0.0148
		gamma	Disease Condition	-0.109618	0.0781806	-1.40212	0.160881		-0.481863
			Experimental Condition	0.0234978	0.036617	0.64172	0.521055		0.103292
			Age	0.00953055	0.00578634	1.64708	0.0995418		0.022
	Vs. Characteristic path length	delta	Disease Condition	0.12709	0.150784	0.842863	0.399305		0.330191
			Experimental Condition	0.156889	0.0786832	1.99393	0.0461599	*	0.407611
			Age	0.00610333	0.00834572	0.731312	0.464588		0.006
		theta	Disease Condition	0.098687	0.067538	1.46121	0.143959		0.35506
			Experimental Condition	-0.0124055	0.0678668	-0.182791	0.854962		-0.0446329
			Age	0.00358142	0.00605642	0.591342	0.554291		0.006
		alpha	Disease Condition	0.0571787	0.0681935	0.838477	0.401763		0.239864
			Experimental Condition	-0.0107393	0.0519534	-0.206711	0.836235		-0.0450514
			Age	-0.00448582	0.00518713	-0.864797	0.38715		0.102
		beta	Disease Condition	-0.000594745	0.0433646	-0.013715	0.989057		-0.00468096
			Experimental Condition	-0.0104755	0.0153686	-0.681616	0.495482		-0.0824479
			Age	-0.00418574	0.00242697	-1.72468	0.0845859		0.007
		gamma	Disease Condition	0.0435602	0.046863	0.929523	0.352618		0.316602
			Experimental Condition	-0.0179013	0.0194287	-0.921384	0.35685		-0.130109
			Age	-0.00555364	0.00412369	-1.34676	0.178056		0.0146
	Vs. Clustering coefficient	delta	Disease Condition	0.000428556	0.0115303	0.0371676	0.970351		0.0103609
			Experimental Condition	0.0104445	0.0101854	1.02544	0.305156		0.252511
			Age	0.0004232	0.000764243	0.553751	0.57975		0.004
		theta	Disease Condition	0.000294215	0.0131726	0.0223354	0.98218		0.00690065
			Experimental Condition	0.00143219	0.00958748	0.149381	0.881253		0.0335912
			Age	-0.0011357	0.00110032	-1.03216	0.301999		0.022
		alpha	Disease Condition	-0.00788936	0.00999232	-0.789543	0.429795		-0.223737
			Experimental Condition	-0.0100238	0.00826016	-1.21351	0.224934		-0.284269
			Age	-0.000336523	0.00083878	-0.401205	0.688269		0.003
		beta	Disease Condition	-0.000222444	0.010401	-0.0213869	0.982937		-0.00790611
			Experimental Condition	-0.00979812	0.00508592	-1.92652	0.0540394		-0.348245
			Age	-0.00113318	0.000734082	-1.54367	0.122668		0.028
		gamma	Disease Condition	0.000742997	0.0097396	0.0762862	0.939191		0.0250342
			Experimental Condition	-0.00081732	0.00608061	-0.134414	0.893075		-0.0275384
			Age	-0.000688228	0.000588243	-1.16997	0.242012		0.013
Altzheimer’s disease with no ChEI vs. Controls	Vs. Small Worldness	delta	Disease Condition	-0.0668666	0.0623822	-1.07188	0.283772		-0.274904
			Experimental Condition	-0.110565	0.0621859	-1.77798	0.0754073		-0.454559
			Age	-0.000185967	0.00485285	-0.0383212	0.969432		0
		theta	Disease Condition	-0.0300386	0.102406	-0.293329	0.769271		-0.0946916
			Experimental Condition	0.0697012	0.0715861	0.973669	0.330221		0.219721
			Age	0.00562989	0.00640678	0.87874	0.379542		0.01
		alpha	Disease Condition	-0.0419833	0.0988124	-0.424878	0.670925		-0.140445
			Experimental Condition	0.0520479	0.0503746	1.03322	0.301502		0.174114
			Age	0.0109099	0.00638886	1.70765	0.0877014		0.019
		beta	Disease Condition	-0.0744358	0.104359	-0.713264	0.475682		-0.239069
			Experimental Condition	0.0242806	0.0399918	0.607139	0.543759		0.077983
			Age	0.0142577	0.00640463	2.22616	0.0260034	*	0.0148
		gamma	Disease Condition	-0.109618	0.0781806	-1.40212	0.160881		-0.481863
			Experimental Condition	0.0234978	0.036617	0.64172	0.521055		0.103292
			Age	0.00953055	0.00578634	1.64708	0.0995418		0.022
	Vs. Characteristic path length	delta	Disease Condition	0.12709	0.150784	0.842863	0.399305		0.330191
			Experimental Condition	0.156889	0.0786832	1.99393	0.0461599	*	0.407611
			Age	0.00610333	0.00834572	0.731312	0.464588		0.006
		theta	Disease Condition	0.098687	0.067538	1.46121	0.143959		0.35506
			Experimental Condition	-0.0124055	0.0678668	-0.182791	0.854962		-0.0446329
			Age	0.00358142	0.00605642	0.591342	0.554291		0.006
		alpha	Disease Condition	0.0571787	0.0681935	0.838477	0.401763		0.239864
			Experimental Condition	-0.0107393	0.0519534	-0.206711	0.836235		-0.0450514
			Age	-0.00448582	0.00518713	-0.864797	0.38715		0.102
		beta	Disease Condition	-0.000594745	0.0433646	-0.013715	0.989057		-0.00468096
			Experimental Condition	-0.0104755	0.0153686	-0.681616	0.495482		-0.0824479
			Age	-0.00418574	0.00242697	-1.72468	0.0845859		0.007
		gamma	Disease Condition	0.0435602	0.046863	0.929523	0.352618		0.316602
			Experimental Condition	-0.0179013	0.0194287	-0.921384	0.35685		-0.130109
			Age	-0.00555364	0.00412369	-1.34676	0.178056		0.0146
	Vs. Clustering coefficient	delta	Disease Condition	0.000428556	0.0115303	0.0371676	0.970351		0.0103609
			Experimental Condition	0.0104445	0.0101854	1.02544	0.305156		0.252511
			Age	0.0004232	0.000764243	0.553751	0.57975		0.004
		theta	Disease Condition	0.000294215	0.0131726	0.0223354	0.98218		0.00690065
			Experimental Condition	0.00143219	0.00958748	0.149381	0.881253		0.0335912
			Age	-0.0011357	0.00110032	-1.03216	0.301999		0.022
		alpha	Disease Condition	-0.00788936	0.00999232	-0.789543	0.429795		-0.223737
			Experimental Condition	-0.0100238	0.00826016	-1.21351	0.224934		-0.284269
			Age	-0.000336523	0.00083878	-0.401205	0.688269		0.003
		beta	Disease Condition	-0.000222444	0.010401	-0.0213869	0.982937		-0.00790611
			Experimental Condition	-0.00979812	0.00508592	-1.92652	0.0540394		-0.348245
			Age	-0.00113318	0.000734082	-1.54367	0.122668		0.028
		gamma	Disease Condition	0.000742997	0.0097396	0.0762862	0.939191		0.0250342
			Experimental Condition	-0.00081732	0.00608061	-0.134414	0.893075		-0.0275384
			Age	-0.000688228	0.000588243	-1.16997	0.242012		0.013
