# Supplementary material for: Eyes-state-dependent alterations of magnetoencephalographic connectivity associated with delayed recall in Alzheimer’s disease via graph theory approach
Source: Front Psychiatry. 2023 Oct 24;14:1272120. doi: 10.3389/fpsyt.2023.1272120 (PMC10628524; doi:10.3389/fpsyt.2023.1272120)
Supplement: Supplementary file 4 [file Table_4.XLSX]

## Sheet: Supplementary Table 4
Supplementary Table 4: Linear regression analysis to investigate the relationship between characteristic path length or clustering coefficient across different frequency bands and delayed recall
Vs. characteristic path length
Group	Condition	Frequency		Coefficient	Robust Std. Error	t	p		η2
Alzheimer’s disease	Eyes-Open	delta	DelayedRecall	0.0130438	0.0120389	1.08348	0.295706		0.096969
			Age	-0.0114177	0.0121114	-0.942725	0.360759		0.0248006
		theta	DelayedRecall	-0.00236756	0.00578404	-0.409327	0.688085		0.0111654
			Age	0.00128834	0.00690746	0.186514	0.854541		0.00103241
		alpha	DelayedRecall	-0.00339079	0.00476511	-0.711587	0.48764		0.0231915
			Age	-0.00771049	0.00646749	-1.19219	0.251706		0.0365595
		beta	DelayedRecall	0.00132218	0.00257668	0.513132	0.615333		0.00928039
			Age	-0.0105245	0.00658754	-1.59764	0.130972		0.155017
		gamma	DelayedRecall	0.00460366	0.00223965	2.05553	0.0576695		0.164234
			Age	-0.00437983	0.00370366	-1.18257	0.255387		0.052112
	Eyes-Closed	delta	DelayedRecall	0.00392487	0.00589692	0.66558	0.515785		0.0239554
			Age	0.0104955	0.00934601	1.123	0.279092		0.0514569
		theta	DelayedRecall	-0.013522	0.00876444	-1.54282	0.143704		0.21429
			Age	0.0147178	0.00939198	1.56706	0.137951		0.0908019
		alpha	DelayedRecall	-0.0071626	0.00613708	-1.1671	0.261389		0.0980756
			Age	0.0126556	0.00660856	1.91503	0.0747552		0.0949674
		beta	DelayedRecall	0.00286327	0.00167824	1.70612	0.1086		0.0905872
			Age	-0.00091105	0.00298563	-0.305145	0.764449		0.00310747
		gamma	DelayedRecall	0.00207405	0.00184698	1.12294	0.279116		0.0476417
			Age	-0.00542476	0.00346179	-1.56704	0.137955		0.0956611
Controls	Eyes-Open	delta	DelayedRecall	0.00386831	0.00591131	0.654391	0.519963		0.0231711
			Age	0.00112699	0.01012	0.111363	0.912386		0.000698265
		theta	DelayedRecall	0.00482985	0.0042307	1.14162	0.266463		0.0402725
			Age	4.5732e-06	0.00884858	0.000516828	0.999592		1.30565e-08
		alpha	DelayedRecall	0.00302718	0.00519087	0.583174	0.565987		0.0203696
			Age	-0.00725826	0.00500236	-1.45097	0.161563		0.0398335
		beta	DelayedRecall	-0.00157055	0.00170832	-0.919349	0.368353		0.0157605
			Age	-0.00384507	0.00258337	-1.48839	0.151512		0.032236
		gamma	DelayedRecall	0.00138994	0.00133493	1.04121	0.309619		0.0193384
			Age	-0.00700212	0.00503937	-1.38948	0.179244		0.147983
	Eyes-Closed	delta	DelayedRecall	0.0013957	0.00725376	0.192411	0.849269		0.0013255
			Age	0.0207493	0.0147643	1.40537	0.174534		0.0923992
		theta	DelayedRecall	-0.0016113	0.0049823	-0.323404	0.749588		0.00361975
			Age	0.0115242	0.00941679	1.22379	0.234585		0.0605864
		alpha	DelayedRecall	-0.00379015	0.00447509	-0.846944	0.406575		0.0263973
			Age	-0.00424657	0.0110533	-0.384189	0.704701		0.0116744
		beta	DelayedRecall	-0.00212008	0.00169611	-1.24997	0.225063		0.0366223
			Age	-0.00521536	0.00376214	-1.38627	0.180207		0.0739347
		gamma	DelayedRecall	0.00191219	0.00326339	0.585951	0.564153		0.016972
			Age	-0.00579988	0.00556489	-1.04223	0.309157		0.0522437
Vs. clustering coefficient
Group	Condition	band		Coefficient	Robust Std. Error	t	p		η2
Alzheimer’s disease	Eyes-Open	delta	DelayedRecall	-0.000137422	0.000534282	-0.257208	0.800513		0.00272683
			Age	0.00125934	0.00119157	1.05687	0.307295		0.0662721
		theta	DelayedRecall	-0.000386366	0.000658903	-0.586378	0.566342		0.0144893
			Age	0.000626729	0.0017047	0.367647	0.718272		0.0118163
		alpha	DelayedRecall	-0.00134905	0.000750283	-1.79806	0.0923218		0.13977
			Age	0.000782092	0.00168732	0.463512	0.649652		0.016599
		beta	DelayedRecall	0.000109026	0.000716877	0.152085	0.881147		0.00118889
			Age	-0.00161368	0.00191787	-0.841391	0.413342		0.0745865
		gamma	DelayedRecall	0.000456869	0.000419083	1.09016	0.292845		0.0408768
			Age	-0.00120545	0.00132536	-0.909526	0.377455		0.0840051
	Eyes-Closed	delta	DelayedRecall	-0.000356944	0.000968161	-0.368682	0.717516		0.0109818
			Age	0.00225937	0.00176295	1.28158	0.219446		0.120888
		theta	DelayedRecall	-0.00119164	0.00103584	-1.15041	0.267987		0.087783
			Age	0.00160458	0.00181182	0.885617	0.389801		0.0511714
		alpha	DelayedRecall	-0.000476739	0.000686089	-0.694864	0.497763		0.0287212
			Age	0.00463406	0.00130923	3.53953	0.00297242	*	0.463406
		beta	DelayedRecall	0.000468198	0.000683093	0.685409	0.503541		0.0314188
			Age	0.000652025	0.00117583	0.554525	0.587393		0.0190744
		gamma	DelayedRecall	0.000257015	0.00071834	0.357791	0.725485		0.0139803
			Age	0.000724632	0.000703937	1.0294	0.319606		0.0336643
Controls	Eyes-Open	delta	DelayedRecall	-3.87899e-05	0.000846604	-0.0458182	0.963888		8.3669e-05
			Age	0.000494672	0.00138512	0.357133	0.724556		0.00470053
		theta	DelayedRecall	0.00080801	0.000544354	1.48435	0.152573		0.0534285
			Age	-0.00185228	0.00114038	-1.62427	0.119233		0.0933346
		alpha	DelayedRecall	0.000162757	0.000553024	0.294303	0.771416		0.00304391
			Age	-0.00191714	0.00105917	-1.81004	0.084625		0.128177
		beta	DelayedRecall	-5.06933e-05	0.000357254	-0.141897	0.888514		0.00045797
			Age	-0.00110292	0.000689789	-1.59893	0.124775		0.0700005
		gamma	DelayedRecall	-3.80144e-05	0.000474214	-0.080163	0.936867		0.000166166
			Age	-0.00108103	0.000795255	-1.35935	0.188455		0.0445646
	Eyes-Closed	delta	DelayedRecall	0.000172944	0.000729676	0.237015	0.814942		0.0024012
			Age	0.000204999	0.00121361	0.168917	0.867478		0.00117232
		theta	DelayedRecall	0.000445755	0.000796145	0.559892	0.581477		0.010271
			Age	0.0001889	0.00213386	0.0885249	0.930298		0.000646368
		alpha	DelayedRecall	-0.0009007	0.000634303	-1.41998	0.170289		0.0755725
			Age	-6.57383e-05	0.00144051	-0.0456353	0.964032		0.000151111
		beta	DelayedRecall	-0.000436183	0.000393892	-1.10737	0.280659		0.0273909
			Age	-0.00136	0.00114829	-1.18437	0.249497		0.0867726
		gamma	DelayedRecall	6.00283e-05	0.000394244	0.152262	0.880434		0.00058722
			Age	-0.000708753	0.00101284	-0.699765	0.491754		0.027641
