# Supplementary material for: Eyes-state-dependent alterations of magnetoencephalographic connectivity associated with delayed recall in Alzheimer’s disease via graph theory approach
Source: Front Psychiatry. 2023 Oct 24;14:1272120. doi: 10.3389/fpsyt.2023.1272120 (PMC10628524; doi:10.3389/fpsyt.2023.1272120)
Supplement: Supplementary file 5 [file Table_5.XLSX]

## Sheet: Supplementary Table 5
Supplementary Table 5: Linear regression analysis to investigate the relationship between graph metrics across different frequency bands and delayed recall, subgroup analysis
			Frequency band		Coefficient	Robust Std. Error	t	p		η2
Alzheimer’s disease under ChEI	Vs. Small Worldness	Eyes-Open	delta	DelayedRecall	-0.0124446	0.00373884	-3.32847	0.0104081	*	0.590952
				Age	0.00745993	0.00925145	0.806352	0.443348		0.111512
			theta	DelayedRecall	-0.0151751	0.00588167	-2.58006	0.0326131		0.428212
				Age	0.0189635	0.011755	1.61323	0.145359		0.220416
			alpha	DelayedRecall	-0.0147688	0.00411849	-3.58598	0.00712601	*	0.467391
				Age	0.0322926	0.00894969	3.60824	0.00689928	*	0.503552
			beta	DelayedRecall	-0.0105246	0.00565698	-1.86046	0.0998595		0.179485
				Age	0.0272058	0.0167017	1.62893	0.141977		0.261107
			gamma	DelayedRecall	-0.00397742	0.00531609	-0.748185	0.475766		0.0514194
				Age	0.0162663	0.00917492	1.77291	0.114179		0.17978
		Eyes-Closed	delta	DelayedRecall	-0.00463831	0.00303241	-1.52958	0.164648		0.114302
				Age	-0.0029505	0.00828673	-0.356052	0.731009		0.0124673
			theta	DelayedRecall	-0.000348895	0.0048293	-0.0722454	0.94418		0.000357674
				Age	-0.00785803	0.0144483	-0.543873	0.601353		0.0420352
			alpha	DelayedRecall	0.000163558	0.00506364	0.0323005	0.975024		5.9119e-05
				Age	0.000699925	0.019554	0.0357944	0.972323		0.000261686
			beta	DelayedRecall	-0.00675051	0.00603382	-1.11878	0.2957		0.103587
				Age	0.0143209	0.013427	1.06657	0.317292		0.111689
			gamma	DelayedRecall	0.00157508	0.00802545	0.196261	0.8493		0.0056283
				Age	0.0164378	0.013516	1.21617	0.258584		0.129705
	Vs. Characteristic path length	Eyes-Open	delta	DelayedRecall	0.00792137	0.0125301	0.632188	0.544903		0.0637184
				Age	0.00777313	0.018447	0.421377	0.684574		0.0155958
			theta	DelayedRecall	-0.00147828	0.00753827	-0.196104	0.849419		0.00643549
				Age	0.00356102	0.0100114	0.355698	0.731264		0.00900479
			alpha	DelayedRecall	-0.00545432	0.0061503	-0.886838	0.40104		0.0741552
				Age	-0.0113413	0.00795328	-1.42599	0.191702		0.0772534
			beta	DelayedRecall	0.00017417	0.00326702	0.0533117	0.958791		0.000163242
				Age	-0.0109005	0.0101402	-1.07497	0.313736		0.133904
			gamma	DelayedRecall	0.00351438	0.00268666	1.30809	0.227177		0.116584
				Age	-0.00500479	0.0051778	-0.966586	0.362059		0.0607717
		Eyes-Closed	delta	DelayedRecall	0.00196211	0.00593028	0.330863	0.749248		0.00786234
				Age	0.0184527	0.0143488	1.28601	0.234408		0.144896
			theta	DelayedRecall	-0.0123624	0.0108856	-1.13566	0.288973		0.187821
				Age	0.0201927	0.00901892	2.23893	0.0555179		0.129802
			alpha	DelayedRecall	-0.00776955	0.00780634	-0.995288	0.348743		0.101829
				Age	0.0145855	0.00885003	1.64807	0.137951		0.0880844
			beta	DelayedRecall	0.00305306	0.00188526	1.61944	0.144013		0.116056
				Age	-0.000902374	0.00396923	-0.227342	0.82586		0.00276519
			gamma	DelayedRecall	0.00232866	0.00219829	1.05931	0.320393		0.100754
				Age	-0.00577997	0.00480178	-1.20371	0.263106		0.143014
	Vs. Clustering coefficient	Eyes-Open	delta	DelayedRecall	-0.000558065	0.000616929	-0.904585	0.392112		0.057844
				Age	0.00229434	0.00134501	1.70582	0.126435		0.200563
			theta	DelayedRecall	-0.000831062	0.000652005	-1.27462	0.238216		0.110558
				Age	0.00292	0.00149533	1.95275	0.0866234		0.270596
			alpha	DelayedRecall	-0.00240631	0.000651082	-3.69587	0.00607865	*	0.586906
				Age	0.000459845	0.00086864	0.529385	0.610909		0.0123882
			beta	DelayedRecall	-0.000685342	0.000728875	-0.940273	0.374597		0.0556231
				Age	-0.000766332	0.00270683	-0.28311	0.78428		0.0174924
			gamma	DelayedRecall	0.000156523	0.000452495	0.34591	0.738331		0.00765342
				Age	-0.00184646	0.00152574	-1.21021	0.260741		0.20602
		Eyes-Closed	delta	DelayedRecall	-0.00102724	0.00111207	-0.923718	0.382649		0.0992992
				Age	0.00302738	0.00287098	1.05447	0.322468		0.187978
			theta	DelayedRecall	-0.00172795	0.0011993	-1.4408	0.187608		0.217436
				Age	0.00404883	0.00202083	2.00355	0.0800748		0.269434
			alpha	DelayedRecall	-0.000416364	0.000946717	-0.439798	0.671723		0.0209826
				Age	0.00549431	0.0021661	2.53649	0.0349009		0.474309
			beta	DelayedRecall	0.00034989	0.00056129	0.623369	0.550397		0.0282789
				Age	0.0012895	0.000818774	1.57492	0.153923		0.0872263
			gamma	DelayedRecall	0.000674902	0.000637166	1.05922	0.320429		0.185632
				Age	0.00126758	0.000672163	1.88582	0.0960412		0.162757
Alzheimer’s disease with no ChEI	Vs. Small Worldness	Eyes-Open	delta	DelayedRecall	-0.0200198	0.00170101	-11.7694	0.000298209	*	0.803681
				Age	0.0357125	0.00425456	8.39393	0.00110224	*	0.873335
			theta	DelayedRecall	0.0139747	0.0109551	1.27563	0.271131		0.172282
				Age	0.00683903	0.0163516	0.418248	0.697245		0.0257059
			alpha	DelayedRecall	-0.00633781	0.00866625	-0.731321	0.505119		0.0299156
				Age	0.027954	0.0157622	1.77348	0.150826		0.241003
			beta	DelayedRecall	-0.0133677	0.00508213	-2.63034	0.0581655		0.139427
				Age	0.0253323	0.0111576	2.27041	0.0856888		0.235443
			gamma	DelayedRecall	-0.0162242	0.00172803	-9.38881	0.000717064	*	0.385543
				Age	0.0152623	0.00603548	2.52877	0.0647496		0.227135
		Eyes-Closed	delta	DelayedRecall	0.00429191	0.0101468	0.422983	0.694058		0.0235801
				Age	-0.00366922	0.0194659	-0.188495	0.859666		0.00925549
			theta	DelayedRecall	0.0188032	0.0134657	1.39638	0.235104		0.159414
				Age	-0.00306871	0.0267912	-0.114542	0.914328		0.00266635
			alpha	DelayedRecall	0.00170096	0.00684384	0.248539	0.815957		0.00526172
				Age	0.00191538	0.0115444	0.165914	0.876273		0.0035374
			beta	DelayedRecall	0.00423519	0.00260333	1.62684	0.1791		0.0239812
				Age	0.0053764	0.00606462	0.886519	0.425422		0.020527
			gamma	DelayedRecall	-0.00505972	0.00160007	-3.16219	0.0341122		0.0447282
				Age	0.010004	0.00463164	2.15992	0.0968982		0.0883222
	Vs. Characteristic path length	Eyes-Open	delta	DelayedRecall	0.0400697	0.0104928	3.8188	0.0187977	*	0.402057
				Age	-0.0549744	0.0194356	-2.82854	0.0474153		0.401156
			theta	DelayedRecall	-0.000248229	0.00967979	-0.0256441	0.98077		7.86344e-05
				Age	-0.00605635	0.0136643	-0.443224	0.68052		0.0241778
			alpha	DelayedRecall	0.00356694	0.00661925	0.538873	0.618566		0.0149421
				Age	-0.00546592	0.0116071	-0.470912	0.662236		0.0185037
			beta	DelayedRecall	0.00425032	0.00281646	1.5091	0.205775		0.0974433
				Age	-0.0105441	0.00535115	-1.97043	0.12011		0.260173
			gamma	DelayedRecall	0.00803716	0.00280009	2.87032	0.0454538		0.304312
				Age	-0.00472074	0.00507518	-0.930162	0.40494		0.0739657
		Eyes-Closed	delta	DelayedRecall	0.0143093	0.0112853	1.26796	0.273594		0.18008
				Age	-0.00705598	0.0192914	-0.365757	0.733068		0.0274886
			theta	DelayedRecall	-0.0143669	0.0107919	-1.33126	0.253908		0.266357
				Age	0.00549196	0.0202209	0.271598	0.799372		0.0273127
			alpha	DelayedRecall	-0.00163748	0.00207092	-0.7907	0.473359		0.0204365
				Age	0.00551618	0.00534283	1.03244	0.360197		0.111356
			beta	DelayedRecall	0.000743095	0.00280401	0.265011	0.804097		0.0053285
				Age	0.00089298	0.00450152	0.198373	0.852427		0.00407783
			gamma	DelayedRecall	0.0013841	0.00475177	0.291281	0.785317		0.00808746
				Age	-0.00477377	0.00759065	-0.628902	0.563541		0.0488283
	Vs. Clustering coefficient	Eyes-Open	delta	DelayedRecall	0.00113251	0.000323574	3.50001	0.0248959	*	0.135132
				Age	-0.000570519	0.000978671	-0.582953	0.591209		0.0205553
			theta	DelayedRecall	0.00102938	0.000940475	1.09453	0.335207		0.0807814
				Age	-0.00303594	0.00244598	-1.2412	0.282349		0.288045
			alpha	DelayedRecall	0.00177497	0.00146033	1.21546	0.291021		0.170555
				Age	0.000279877	0.00322228	0.0868568	0.93496		0.0026986
			beta	DelayedRecall	0.0028816	0.000866947	3.32385	0.0292731		0.553872
				Age	-0.00394005	0.00211318	-1.86451	0.13569		0.551263
			gamma	DelayedRecall	0.00102769	0.00101703	1.01049	0.369423		0.134151
				Age	-0.000257343	0.00194946	-0.132007	0.901352		0.0051157
		Eyes-Closed	delta	DelayedRecall	0.00249187	0.000536765	4.64239	0.00971663	*	0.414964
				Age	-0.00031427	0.00148764	-0.211253	0.843016		0.0059358
			theta	DelayedRecall	0.000747539	0.000857099	0.872173	0.432339		0.0398391
				Age	-0.00261471	0.00210326	-1.24317	0.281695		0.211776
			alpha	DelayedRecall	-0.000775291	0.00034465	-2.2495	0.0876936		0.119444
				Age	0.00363053	0.000889257	4.08266	0.0150656	*	0.611553
			beta	DelayedRecall	0.000107179	0.000925396	0.11582	0.913377		0.00180885
				Age	0.000418646	0.00192697	0.217256	0.83864		0.0144224
			gamma	DelayedRecall	-0.00149812	0.00123844	-1.20968	0.293002		0.193454
				Age	0.000900288	0.00171872	0.523814	0.62809		0.043836
