# Supplementary material for: Eyes-state-dependent alterations of magnetoencephalographic connectivity associated with delayed recall in Alzheimer’s disease via graph theory approach
Source: Front Psychiatry. 2023 Oct 24;14:1272120. doi: 10.3389/fpsyt.2023.1272120 (PMC10628524; doi:10.3389/fpsyt.2023.1272120)
Supplement: Supplementary file 6 [file Table_6.XLSX]

## Sheet: Supplementary Table 6
Supplementary Table 6: Linear regression analysis to investigate the relationship between the relative difference in characteristic path length or clustering coefficient across different frequency bands and delayed recall
Vs. Characteristic path length
Group	Frequency band		Coefficient	Robust Std. Error	t	p	η2
Alzheimer’s disease	delta	DelayedRecall	0.00153934	0.00171266	0.898804	0.382959	0.0469702
		Age	-0.00495047	0.00291243	-1.69978	0.109809	0.13611
	theta	DelayedRecall	0.00278708	0.00151201	1.8433	0.0851328	0.193799
		Age	-0.00319494	0.00231134	-1.38229	0.187121	0.0889546
	alpha	DelayedRecall	0.000997275	0.00062708	1.59035	0.132608	0.107084
		Age	-0.00470931	0.00120369	-3.9124	0.00138575	0.452533
	beta	DelayedRecall	-0.000341999	0.000400192	-0.854586	0.406223	0.027103
		Age	-0.00204641	0.000933696	-2.19173	0.0445932	0.235652
	gamma	DelayedRecall	0.000541409	0.00044441	1.21826	0.241939	0.0681166
		Age	0.000268461	0.000652574	0.411387	0.686607	0.00552445
Controls	delta	DelayedRecall	0.000258143	0.00118513	0.217818	0.829673	0.00085499
		Age	-0.00460354	0.00315224	-1.4604	0.15898	0.0862966
	theta	DelayedRecall	0.00118219	0.00117497	1.00615	0.325798	0.0265977
		Age	-0.00266605	0.00205966	-1.29441	0.209578	0.0460097
	alpha	DelayedRecall	0.00130009	0.00131503	0.988643	0.334093	0.0471421
		Age	-0.000966039	0.00242692	-0.398051	0.69461	0.0093911
	beta	DelayedRecall	0.000137466	0.000269522	0.510037	0.615344	0.00736988
		Age	0.000245102	0.000486682	0.503619	0.619772	0.00812505
	gamma	DelayedRecall	-5.99789e-05	0.000536993	-0.111694	0.912127	0.000803674
		Age	-0.000281847	0.000523036	-0.538868	0.595645	0.00612611
Vs. Clustering Coefficient
Group	Frequency band		Coefficient	Robust Std. Error	t	p	η2
Alzheimer’s disease	delta	DelayedRecall	0.00020136	0.000740492	0.271928	0.789385	0.00540502
		Age	-0.000906049	0.00147899	-0.612614	0.549307	0.0328908
	theta	DelayedRecall	0.000749647	0.00083338	0.899526	0.382586	0.0382808
		Age	-0.000878226	0.00128726	-0.682242	0.505485	0.0166055
	alpha	DelayedRecall	-0.000871123	0.000810923	-1.07424	0.299694	0.0540131
		Age	-0.00353419	0.00199253	-1.77372	0.0964065	0.225099
	beta	DelayedRecall	-0.000278028	0.000850448	-0.32692	0.748246	0.00925105
		Age	-0.00205051	0.00137285	-1.49362	0.156012	0.135687
	gamma	DelayedRecall	0.000225994	0.00057657	0.391962	0.700599	0.00890483
		Age	-0.00176223	0.00138069	-1.27634	0.221243	0.144469
Controls	delta	DelayedRecall	-0.000104348	0.000927396	-0.112518	0.911482	0.000429359
		Age	0.000268921	0.00159572	0.168527	0.867782	0.000989118
	theta	DelayedRecall	0.00029876	0.000802117	0.372465	0.713279	0.00424554
		Age	-0.00188107	0.00176498	-1.06577	0.298628	0.055409
	alpha	DelayedRecall	0.000957357	0.000637829	1.50096	0.148252	0.0756572
		Age	-0.00175684	0.00141289	-1.24344	0.22741	0.0873082
	beta	DelayedRecall	0.000348826	0.000384381	0.907501	0.374438	0.0243961
		Age	0.000220454	0.000726531	0.303433	0.764546	0.00345425
	gamma	DelayedRecall	-7.95027e-05	0.00053331	-0.149074	0.882917	0.000749989
		Age	-0.000358851	0.0011037	-0.325135	0.748296	0.00527887
