# Supplementary material for: Eyes-state-dependent alterations of magnetoencephalographic connectivity associated with delayed recall in Alzheimer’s disease via graph theory approach
Source: Front Psychiatry. 2023 Oct 24;14:1272120. doi: 10.3389/fpsyt.2023.1272120 (PMC10628524; doi:10.3389/fpsyt.2023.1272120)
Supplement: Supplementary file 7 [file Table_7.XLSX]

## Sheet: Supplementary Table 7
Supplementary Table 7: Linear regression analysis to investigate the relationship between the relative difference in graph metrics across different frequency bands and delayed recall, subgroup analysis
		Frequency band	expvar	Coefficient	Robust Std. Error	t	p		η2
Alzheimer’s disease under ChEI	Vs. Small worldness	delta	DelayedRecall	-0.00371941	0.00261253	-1.42368	0.192348		0.16026
			Age	0.00449736	0.00731852	0.614517	0.555943		0.0631944
		theta	DelayedRecall	-0.0060341	0.00309347	-1.9506	0.0869122		0.18872
			Age	0.00929051	0.00703235	1.32111	0.222999		0.117634
		alpha	DelayedRecall	-0.00608553	0.00251903	-2.41582	0.0421236		0.266448
			Age	0.0105349	0.00921409	1.14335	0.285952		0.208339
		beta	DelayedRecall	-0.00137817	0.00167795	-0.821345	0.435241		0.0533778
			Age	0.00546099	0.00317565	1.71964	0.123813		0.176307
		gamma	DelayedRecall	-0.00235508	0.00222172	-1.06002	0.320086		0.0849671
			Age	-0.000223698	0.00525901	-0.0425362	0.967114		0.0002025
	Vs. Characteristic path length	delta	DelayedRecall	0.000954144	0.00213826	0.446225	0.667265		0.0200892
			Age	-0.00293204	0.00445647	-0.657927	0.529058		0.0447102
		theta	DelayedRecall	0.00285138	0.00188164	1.51537	0.168146		0.293784
			Age	-0.00397809	0.00256747	-1.54942	0.159874		0.163708
		alpha	DelayedRecall	0.00068929	0.000609969	1.13004	0.291199		0.145995
			Age	-0.00592794	0.00078913	-7.51199	6.84962e-05	*	0.753499
		beta	DelayedRecall	-0.000639696	0.000436331	-1.46608	0.180798		0.0803815
			Age	-0.00203857	0.00152396	-1.33768	0.217778		0.176686
		gamma	DelayedRecall	0.0002483	0.000498728	0.497867	0.631973		0.013679
			Age	0.000206068	0.00116864	0.176332	0.864415		0.00230401
	Vs. Clustering coefficient	delta	DelayedRecall	0.000408003	0.00088409	0.461494	0.656733		0.0243979
			Age	-0.000637724	0.00234931	-0.271452	0.792917		0.0145558
		theta	DelayedRecall	0.00082553	0.00106843	0.772657	0.46194		0.0410724
			Age	-0.000982075	0.0020529	-0.478384	0.645177		0.0144429
		alpha	DelayedRecall	-0.00193372	0.000849327	-2.27677	0.0523348		0.470638
			Age	-0.00461944	0.00172148	-2.6834	0.027779		0.550888
		beta	DelayedRecall	-0.000896494	0.000817461	-1.09668	0.304692		0.10315
			Age	-0.00172117	0.00237412	-0.724972	0.489129		0.0929634
		gamma	DelayedRecall	-0.000458941	0.000580518	-0.790572	0.451991		0.0570681
			Age	-0.00280582	0.00165999	-1.69026	0.129446		0.353542
Alzheimer’s disease with no ChEI	Vs. Small worldness	delta	DelayedRecall	-0.0140646	0.0041472	-3.39135	0.0274956		0.485372
			Age	0.0220609	0.00755446	2.92024	0.043233		0.551198
		theta	DelayedRecall	-0.00392509	0.00987201	-0.397598	0.711231		0.0307908
			Age	0.00618339	0.0158414	0.39033	0.716187		0.0400576
		alpha	DelayedRecall	-0.00232972	0.00164782	-1.41382	0.230307		0.0309791
			Age	0.00816561	0.00394978	2.06736	0.107552		0.172094
		beta	DelayedRecall	-0.00586799	0.00185653	-3.16073	0.03416		0.639921
			Age	0.00596505	0.00365301	1.63291	0.177825		0.492897
		gamma	DelayedRecall	-0.00465121	0.000679705	-6.84299	0.00238636	*	0.699336
			Age	0.00210143	0.00182066	1.15422	0.312676		0.200829
	Vs. Characteristic path length	delta	DelayedRecall	0.00445017	0.00083687	5.31763	0.00601516	*	0.298216
			Age	-0.00950047	0.00290534	-3.27001	0.030789		0.506187
		theta	DelayedRecall	0.00285124	0.00399285	0.714087	0.514629		0.0917129
			Age	-0.00232746	0.00604788	-0.384838	0.719944		0.0343865
		alpha	DelayedRecall	0.00118426	0.00111099	1.06595	0.346512		0.0777297
			Age	-0.00254373	0.00210207	-1.21011	0.292856		0.170679
		beta	DelayedRecall	0.000810015	0.00020342	3.98198	0.016374	*	0.399274
			Age	-0.00261108	0.000554383	-4.70988	0.00924053	*	0.785194
		gamma	DelayedRecall	0.00144838	0.000441711	3.27903	0.0305287		0.678903
			Age	4.89671e-05	0.000684105	0.0715783	0.946374		0.00127744
	Vs. Clustering coefficient	delta	DelayedRecall	-0.00117182	0.000552912	-2.11936	0.101415		0.262894
			Age	-0.000285568	0.000881026	-0.324131	0.76208		0.0110864
		theta	DelayedRecall	0.000291186	0.00116931	0.249024	0.815606		0.0106029
			Age	-0.000420076	0.00151492	-0.277292	0.795296		0.0116669
		alpha	DelayedRecall	0.00237498	0.00154135	1.54084	0.198205		0.195336
			Age	-0.00310291	0.00337806	-0.918548	0.410308		0.179867
		beta	DelayedRecall	0.00260358	0.000173526	15.004	0.000114967	*	0.892468
			Age	-0.0041701	0.000383649	-10.8696	0.000406617	*	0.918494
		gamma	DelayedRecall	0.00247068	0.000377565	6.54372	0.00281897	*	0.697288
			Age	-0.00117132	0.000878233	-1.33372	0.253173		0.215083
